# Supplementary material for: Identifying the Sources of Intestinal Colonization With Extended-Spectrum β-Lactamase-Producing Escherichia coli in Healthy Infants in the Community
Source: Front Microbiol. 2022 Mar 31;13:803043. doi: 10.3389/fmicb.2022.803043 (PMC9008759; doi:10.3389/fmicb.2022.803043)
Supplement: Supplementary file 2 [file Table_2.XLSX]

## Sheet: Table S2
Supplementary Table 2: Whole genome sequence information of 30 E. coli isolates submitted to NCBI database
HH No.	Sample ID	Source	Date of Isolation (mm/dd/yy)	# of contigs	Longest contig (bp)	N50 (bp)	Total length (bp)	GC (%)	BioSample	GenBank Accession
HH1	RH-001-MS	MS	2017-03-28	1575	33892	6303	4391909	50	SAMN14342433	CP050194
	RH-001-CS	CS	2017-03-28	988	51872	12535	4708939	50	SAMN14342432	CP050193
	RH-001-WU	WU	2017-03-28	865	65172	13783	4760276	50	SAMN14342434	CP050195
HH4	RH-004-MS	MS	2017-05-02	206	334274	96428	4597135	50	SAMN14342436	CP050197
	RH-004-CS	CS	2017-05-02	283	210291	63135	4541751	50	SAMN14342435	CP050196
	RH-004-WU	WU	2017-05-02	188	301689	108777	4830891	50	SAMN14342437	CP050198
HH12	RH-024-MS	MS	2017-04-17	233	288265	90872	4991201	50	SAMN14342439	CP050200
	RH-024-CS	CS	2017-04-17	359	216611	43997	4928124	49	SAMN14342438	CP050199
	RH-024-WU	WU	2017-04-17	341	258842	96985	4979655	49	SAMN14342440	CP050201
HH26	RH-045-MS	MS	2017-04-17	358	183441	72252	5043191	49	SAMN14342442	CP050203
	RH-045-CS	CS	2017-04-17	456	291263	91840	5431982	49	SAMN14342441	CP050202
	RH-045-WU	WU	2017-04-17	813	77657	14955	4698567	50	SAMN14342443	CP050204
HH28	RH-048-MS	MS	2017-04-09	1084	50293	12631	4764979	50	SAMN14342445	CP050206
	RH-048-CS	CS	2017-04-09	411	256171	55632	5283649	50	SAMN14342444	CP050205
	RH-048-WU	WU	2017-04-09	1230	56960	9217	4548442	50	SAMN14342446	CP050207
HH31	RM-055-MS	MS	2017-05-23	432	120278	35018	5007877	49	SAMN14342448	CP050209
	RM-055-CS	CS	2017-05-23	251	265304	71482	5027738	50	SAMN14342447	CP050208
	RM-055-WU	WU	2017-05-23	494	140434	29656	4990746	49	SAMN14342449	CP050210
HH35	RM-065-MS	MS	2017-05-21	216	474597	128746	4669680	49	SAMN14342451	CP050212
	RM-065-CS	CS	2017-05-21	786	91791	21492	5068824	49	SAMN14342450	CP050211
	RM-065-WU	WU	2017-05-21	216	333332	115563	4807509	50	SAMN14342452	CP050213
HH36	RM-069-MS	MS	2017-05-21	1658	44374	6760	4844820	50	SAMN14342454	CP050215
	RM-069-CS	CS	2017-05-21	1037	114934	15746	5265510	50	SAMN14342453	CP050214
	RM-069-WU	WU	2017-05-21	1305	63711	10924	5206493	50	SAMN14342455	CP050216
HH44	RM-096-MS	MS	2017-05-16	1632	75676	12930	5886036	50	SAMN14342457	CP050218
	RM-096-CS	CS	2017-05-16	1445	94772	10487	5371625	50	SAMN14342456	CP050217
	RM-096-WU	WU	2017-05-16	216	362292	110813	4661462	49	SAMN14342458	CP050219
HH46	RM-103-MS	MS	2017-05-16	851	63088	16907	4816634	50	SAMN14342460	CP050221
	RM-103-CS	CS	2017-05-16	1368	48308	9339	4690708	49	SAMN14342459	CP050220
	RM-103-WU	WU	2017-05-16	1220	57087	11117	5048952	49	SAMN14342461	CP050222
