# Supplementary material for: Identifying the Sources of Intestinal Colonization With Extended-Spectrum β-Lactamase-Producing Escherichia coli in Healthy Infants in the Community
Source: Front Microbiol. 2022 Mar 31;13:803043. doi: 10.3389/fmicb.2022.803043 (PMC9008759; doi:10.3389/fmicb.2022.803043)
Supplement: Supplementary file 3 [file Table_3.XLSX]

## Sheet: Table S3
Supplementary Table 3: Antibiotic susceptibility pattern similarity based on J-index
Sample Name	CS vs. MS	CS vs. WU	Significant assocation
HH1(RH-001)	0.294118	1	CS and WU E. coli
HH2 (RH-002)	0.833333	0.571429	CS and MS E. coli
HH3 (RH-003)	0.375	0.571429	Unrelated
HH4 (RH-004)	0.833333	0.571429	CS and MS E. coli
HH5 (RH-008)	0.692308	0.294118	CS and MS E. coli
HH6 (RH-009)	0.375	0.571429	Unrelated
HH7 (RH-017)	0.571429	0.157895	Unrelated
HH8 (RH-018)	0.833333	0.692308	CS and MS E. coli
HH9 (RH-020)	0.833333	1	CS and MS E. coli
HH10 (RH-022)	0.833333	0.692308	CS and MS E. coli
HH11 (RH-023)	1	1	CS, MS and WU E. coli
HH12 (RH-024)	0.833333	0.375	CS and MS E. coli
HH13 (RH-025)	0.294118	1	CS and WU E. coli
HH14 (RH-026)	1	1	CS, MS and WU E. coli
HH15 (RH-028)	1	0.222222	CS and MS E. coli
HH16 (RH-029)	0.571429	0.294118	Unrelated
HH17 (RH-030)	0.692308	0.294118	CS and MS E. coli
HH18 (RH-031)	0.571429	0.375	Unrelated
HH19 (RH-032)	0.571429	0.375	Unrelated
HH20 (RH-033)	0.692308	0.294118	CS and MS E. coli
HH21 (RH-034)	1	0.571429	CS and MS E. coli
HH22 (RH-040)	1	0.222222	CS and MS E. coli
HH23 (RH-041)	0.466667	0.294118	Unrelated
HH24 (RH-042)	0.692308	0.375	CS and MS E. coli
HH25 (RH-044)	0.375	0.692308	CS and WU E. coli
HH26 (RH-045)	0.375	0.692308	CS and WU E. coli
HH27 (RH-047)	1	0.157895	CS and MS E. coli
HH28 (RH-048)	0.375	0.571429	Unrelated
HH29 (RM-052)	0.571429	0.571429	Unrelated
HH30 (RM-054)	0.571429	0.466667	Unrelated
HH31 (RM-055)	1	1	CS, MS and WU E. coli
HH32 (RM-056)	0.571429	0.222222	Unrelated
HH33 (RM-063)	1	0.571429	CS and MS E. coli
HH34 (RM-064)	0.833333	0.375	CS and MS E. coli
HH35 (RM-065)	0.571429	0.571429	Unrelated
HH36 (RM-069)	0.57	1	CS and WU E. coli
HH37 (RM-071)	0.466667	0.294118	Unrelated
HH38 (RM-080)	1	0.57	CS and MS E. coli
HH39 (RM-087)	0.692308	0.375	CS and MS E. coli
HH40 (RM-089)	0.833333	0.375	CS and MS E. coli
HH41 (RM-090)	0.833333	0.375	CS and MS E. coli
HH42 (RM-093)	0.692308	0.466667	CS and MS E. coli
HH43 (RM-094)	0.466667	0.294118	Unrelated
HH44 (RM-096)	1	0.222222	CS and MS E. coli
HH45 (RM-097)	0.692308	0.294118	CS and MS E. coli
HH46 (RM-103)	1	0.57	CS and MS E. coli
