# Supplementary material for: Identifying the Sources of Intestinal Colonization With Extended-Spectrum β-Lactamase-Producing Escherichia coli in Healthy Infants in the Community
Source: Front Microbiol. 2022 Mar 31;13:803043. doi: 10.3389/fmicb.2022.803043 (PMC9008759; doi:10.3389/fmicb.2022.803043)
Supplement: Supplementary file 4 [file Table_4.XLSX]

## Sheet: Table S4
Supplementary Table 4: Core SNP diffrences between the E. coli isolates obtained from MS, CS and WU sample within the households
HH no.				HH-01			HH-04			HH-12			HH-26			HH-28			HH-31			HH-35			HH-36			HH-44			HH-46
	Strain ID		Reference (SEC470)	RH-001-CS	RH-001-MS	RH-001-WU	RH-004-CS	RH-004-MS	RH-004-WU	RH-024-CS	RH-024-MS	RH-024-WU	RH-045-CS	RH-045-MS	RH-045-WU	RH-048-CS	RH-048-MS	RH-048-WU	RM-055-CS	RM-055-MS	RM-055-WU	RM-065-CS	RM-065-MS	RM-065-WU	RM-069-CS	RM-069-MS	RM-069-WU	RM-096-CS	RM-096-MS	RM-096-WU	RM-103-CS	RM-103-MS	RM-103-WU
	Reference Strain (SEC470)		0	33259	35852	33253	16399	16199	18552	12315	12315	35657	63949	16286	12290	76818	35435	44972	64074	64083	64078	64719	20536	35124	76846	35703	76844	64369	64371	35265	12540	12539	65107
HH-01	RH-001-CS		33259	0	24803	9	33868	33744	33483	33525	33525	25293	63963	34021	33651	76924	27075	44690	63561	63559	63565	65051	34072	25099	76954	24795	76954	64473	64478	25368	33057	33056	65285
	RH-001-MS		35852	24803	0	24798	35795	35661	35363	35927	35927	17600	63780	35721	36142	77196	20840	44612	63117	63127	63121	65074	35836	18989	77227	19506	77231	64242	64242	18117	35111	35110	65240
	RH-001-WU		33253	9	24798	0	33862	33738	33476	33519	33519	25288	63970	34015	33645	76923	27070	44683	63556	63566	63560	65046	34065	25093	76953	24790	76953	64480	64485	25363	33051	33050	65292
HH-04	RH-004-CS		16399	33868	35795	33862	0	1231	18582	17648	17648	35412	63814	1319	17708	77057	35589	44708	64150	64159	64154	64388	21970	35447	77084	35984	77084	64297	64299	35317	18018	18017	65096
	RH-004-MS		16199	33744	35661	33738	1231	0	18518	17796	17796	35354	63708	1349	17740	77079	35471	44688	64216	64225	64220	64428	22033	35382	77104	35864	77106	64220	64222	35240	17836	17835	65137
	RH-004-WU		18552	33483	35363	33476	18582	18518	0	18771	18771	34774	63566	18849	18613	77147	34865	44999	64142	64152	64146	64288	22992	34664	77176	35155	77178	63927	63927	34619	19169	19168	65289
HH-`12	RH-024-CS		12315	33525	35927	33519	17648	17796	18771	0	0	35812	63599	17383	2975	76886	35699	45172	63898	63907	63902	64523	21613	35502	76915	35767	76915	64194	64192	35558	6391	6390	65009
	RH-024-MS		12315	33525	35927	33519	17648	17796	18771	0	0	35812	63599	17383	2975	76886	35699	45172	63898	63907	63902	64523	21613	35502	76915	35767	76915	64194	64192	35558	6391	6390	65009
	RH-024-WU		35657	25293	17600	25288	35412	35354	34774	35812	35812	0	63757	35499	35926	77146	19987	43923	63395	63405	63399	64810	35460	18057	77175	18866	77173	64173	64173	16286	34794	34793	65316
HH-26	RH-045-CS		63949	63963	63780	63970	63814	63708	63566	63599	63599	63757	0	63859	63702	76222	63479	64690	42688	42688	42692	47233	64124	62983	76247	63731	76249	2647	2626	63806	63394	63393	42834
	RH-045-MS		16286	34021	35721	34015	1319	1349	18849	17383	17383	35499	63859	0	17479	76963	35641	44837	64126	64135	64130	64311	22083	35445	76988	36112	76990	64361	64363	35445	17884	17883	65047
	RH-045-WU		12290	33651	36142	33645	17708	17740	18613	2975	2975	35926	63702	17479	0	76869	35871	45269	64042	64051	64046	64692	21688	35495	76898	36041	76898	64092	64090	35753	6328	6327	65197
HH-28	RH-048-CS		76818	76924	77196	76923	77057	77079	77147	76886	76886	77146	76222	76963	76869	0	76992	77731	76642	76643	76644	77701	77230	76651	172	76772	168	76764	76760	77162	76644	76643	77260
	RH-048-MS		35435	27075	20840	27070	35589	35471	34865	35699	35699	19987	63479	35641	35871	76992	0	44759	63477	63487	63481	64653	35874	20506	77019	21636	77023	64000	64000	20166	34798	34797	65329
	RH-048-WU		44972	44690	44612	44683	44708	44688	44999	45172	45172	43923	64690	44837	45269	77731	44759	0	65155	65169	65159	65901	45415	44509	77766	44662	77762	65235	65235	44181	44549	44548	66507
HH-31	RM-055-CS		64074	63561	63117	63556	64150	64216	64142	63898	63898	63395	42688	64126	64042	76642	63477	65155	0	14	4	46187	64167	63457	76676	63520	76676	42792	42782	63426	63976	63975	35884
	RM-055-MS		64083	63559	63127	63566	64159	64225	64152	63907	63907	63405	42688	64135	64051	76643	63487	65169	14	0	10	46189	64177	63466	76677	63534	76677	42792	42782	63436	63985	63984	35884
	RM-055-WU		64078	63565	63121	63560	64154	64220	64146	63902	63902	63399	42692	64130	64046	76644	63481	65159	4	10	0	46183	64171	63461	76678	63524	76678	42796	42786	63430	63980	63979	35888
HH-35	RM-065-CS		64719	65051	65074	65046	64388	64428	64288	64523	64523	64810	47233	64311	64692	77701	64653	65901	46187	46189	46183	0	64710	64735	77732	64972	77732	46840	46836	64846	64318	64317	46598
	RM-065-MS		20536	34072	35836	34065	21970	22033	22992	21613	21613	35460	64124	22083	21688	77230	35874	45415	64167	64177	64171	64710	0	35555	77258	35468	77260	64564	64564	35503	22144	22143	65074
	RM-065-WU		35124	25099	18989	25093	35447	35382	34664	35502	35502	18057	62983	35445	35495	76651	20506	44509	63457	63466	63461	64735	35555	0	76682	17900	76680	63403	63401	18333	34728	34727	65030
HH-36	RM-069-CS		76846	76954	77227	76953	77084	77104	77176	76915	76915	77175	76247	76988	76898	172	77019	77766	76676	76677	76678	77732	77258	76682	0	76802	18	76789	76785	77193	76673	76672	77288
	RM-069-MS		35703	24795	19506	24790	35984	35864	35155	35767	35767	18866	63731	36112	36041	76772	21636	44662	63520	63534	63524	64972	35468	17900	76802	0	76802	64122	64120	17151	34881	34880	65447
	RM-069-WU		76844	76954	77231	76953	77084	77106	77178	76915	76915	77173	76249	76990	76898	168	77023	77762	76676	76677	76678	77732	77260	76680	18	76802	0	76791	76787	77195	76671	76670	77290
HH-44	RM-096-CS		64369	64473	64242	64480	64297	64220	63927	64194	64194	64173	2647	64361	64092	76764	64000	65235	42792	42792	42796	46840	64564	63403	76789	64122	76791	0	21	64145	63949	63948	42877
	RM-096-MS		64371	64478	64242	64485	64299	64222	63927	64192	64192	64173	2626	64363	64090	76760	64000	65235	42782	42782	42786	46836	64564	63401	76785	64120	76787	21	0	64143	63951	63950	42865
	RM-096-WU		35265	25368	18117	25363	35317	35240	34619	35558	35558	16286	63806	35445	35753	77162	20166	44181	63426	63436	63430	64846	35503	18333	77193	17151	77195	64145	64143	0	34522	34521	65408
HH-46	RM-103-CS		12540	33057	35111	33051	18018	17836	19169	6391	6391	34794	63394	17884	6328	76644	34798	44549	63976	63985	63980	64318	22144	34728	76673	34881	76671	63949	63951	34522	0	1	64599
	RM-103-MS		12539	33056	35110	33050	18017	17835	19168	6390	6390	34793	63393	17883	6327	76643	34797	44548	63975	63984	63979	64317	22143	34727	76672	34880	76670	63948	63950	34521	1	0	64598
	RM-103-WU		65107	65285	65240	65292	65096	65137	65289	65009	65009	65316	42834	65047	65197	77260	65329	66507	35884	35884	35888	46598	65074	65030	77288	65447	77290	42877	42865	65408	64599	64598	0
